# Supplementary material for: Condensin IDC, DPY-21, and CEC-4 maintain X chromosome repression in C. elegans
Source: PLoS Genet. 2025 Apr 9;21(4):e1011247. doi: 10.1371/journal.pgen.1011247 (PMC12013946; doi:10.1371/journal.pgen.1011247)
Supplement: S1 File — Embryonic and larval viability after auxin exposure starting with the L4 stage of the parent. Total counts from three independent replicates are shown. Statistical analysis was performed using Fisher’s exact tests. Statistically significant differences (p<0.05) are highlighted yellow. NA, not applicable. (XLSX) [file pgen.1011247.s018.xlsx]

## Sheet: Sheet1
Raw numbers
no auxin
Genotype	Dead Larvae	Dead Embryo	Live Adults	total progeny	dead progeny
N2	0	3	897	900	3
cec-4	0	9	873	882	9
dpy-27::AID	0	14	876	890	14
TIR1; dpy-27::AID	0	13	622	635	13
TIR1; dpy-27::AID; cec-4	0	18	611	629	18
auxin
Genotype	Dead Larvae	Dead Embryo	Live Adults	total progeny	dead progeny
N2	0	6	1132	1138	6
cec-4	0	5	1216	1221	5
dpy-27::AID	0	13	886	899	13
TIR1; dpy-27::AID	266	193	4	463	459
TIR1; dpy-27::AID; cec-4	534	161	0	695	695
Statistics Fisher's exact test (dead progeny vs live adults)
no auxin	p values
	vs N2	vs cec-4	vs dpy-27::AID	vs TIR1; dpy-27::AID
N2
cec-4	0.0877
dpy-27::AID	0.007	0.4019
TIR1; dpy-27::AID	0.0015	0.1268	0.5562
TIR1; dpy-27::AID; cec-4	<0.0001	0.0098	0.1487	0.3691
auxin
	vs N2	vs cec-4	vs dpy-27::aid	vs TIR1; dpy-27::AID
N2
cec-4	0.7674
dpy-27::AID	0.0374	0.0146
TIR1; dpy-27::AID	<0.0001	<0.0001	<0.0001
TIR1; dpy-27::AID; cec-4	<0.0001	<0.0001	<0.0001	0.0254
Statistics Fisher's exact test (dead larvae vs dead eggs)
auxin
	vs N2	vs cec-4	vs dpy-27::AID	vs TIR1; dpy-27::AID
N2
cec-4	NA
dpy-27::AID	NA	NA
TIR1; dpy-27::AID; cec-4	NA	NA	NA
TIR1; dpy-27::AID; cec-4	NA	NA	NA	0.0001
