# Supplementary material for: Condensin IDC, DPY-21, and CEC-4 maintain X chromosome repression in C. elegans
Source: PLoS Genet. 2025 Apr 9;21(4):e1011247. doi: 10.1371/journal.pgen.1011247 (PMC12013946; doi:10.1371/journal.pgen.1011247)
Supplement: S2 File — Fig 1E. Survival of larvae exposed auxin from the L1 stage was quantified. Total counts from three independent experiments are shown. Statistical analysis was performed using Chi square tests. Statistically significant differences (p<0.05) are highlighted yellow. (XLSX) [file pgen.1011247.s019.xlsx]

## Sheet: Sheet1
Raw numbers
	Totals surviving worms from 3 replicates		auxin/no auxin ratio
Genotype	no auxin	auxin
N2	1018	939	0.922397
cec-4	1230	1296	1.05366
dpy-27::AID	1244	1149	0.923633
TIR1; dpy-27::AID	688	669	0.972384
TIR1; dpy-27::AID; cec-4	1158	768	0.663212
Statisctics (Chi square tests)
p values
Genotype	vs N2	vs cec-4	vs dpy-27::AID	vs TIR1; dpy-27::AID
N2
cec-4	0.027236
dpy-27::AID	0.984043	0.021022
TIR1; dpy-27::AID	0.455269	0.233107	0.449346
TIR1; dpy-27::AID; cec-4	< .00001	< .00001	< .00001	< .00001
