# Supplementary material for: Condensin IDC, DPY-21, and CEC-4 maintain X chromosome repression in C. elegans
Source: PLoS Genet. 2025 Apr 9;21(4):e1011247. doi: 10.1371/journal.pgen.1011247 (PMC12013946; doi:10.1371/journal.pgen.1011247)
Supplement: S7 File — Analysis of X chromosome localization within the nucleus via the three-zone assay. Statistical analysis was done using Student’s t-tests. Statistically significant differences (p<0.05) are highlighted yellow. (XLSX) [file pgen.1011247.s024.xlsx]

## Sheet: Sheet1
% X signal in each zone
	WT, no auxin	WT, +auxin	cec-4, no auxin	cec-4, +auxin	dpy-27::AID, no auxin	dpy-27::AID, +auxin	TIR1; dpy-27::AID, no auxin	TIR1; dpy-27::AID, +auxin	TIR1; dpy-27::AID; cec-4, no auxin	TIR1; dpy-27::AID; cec-4, +auxin
Peripheral	0.327822	0.308632	0.278942	0.253131	0.298201	0.295236	0.234575	0.158526	0.256481	0.156922
Intermediate	0.512802	0.476793	0.435401	0.428392	0.521946	0.557394	0.577949	0.405437	0.463764	0.391526
Central	0.159376	0.214576	0.285657	0.318478	0.179853	0.147371	0.187476	0.436037	0.279756	0.451551
N	21	19	19	20	20	20	19	20	20	19
peripheral zone
ST DEV	0.128901	0.123138	0.125598	0.111073	0.154148	0.0857418	0.0973432	0.089005	0.12603	0.126416
SEM	0.0281285	0.0282499	0.0288142	0.0248367	0.0344686	0.0191725	0.0223321	0.0199021	0.0281812	0.0290018
intermediate zone
ST DEV	0.101449	0.0811416	0.0769655	0.080065	0.0879488	0.0759932	0.0819832	0.0946311	0.0751214	0.0893219
SEM	0.0232741	0.0181438	0.01721	0.0183682	0.019666	0.0169926	0.018332	0.0217099	0.017234	0.019973
central zone
ST DEV	0.16025	0.133147	0.139307	0.154569	0.114845	0.0643414	0.0984871	0.149391	0.164126	0.0334048
SEM	0.035833	0.0305461	0.0319593	0.0345628	0.0256801	0.0143872	0.0225945	0.185738	0.0366997	0.0426111
p values for central zone pairwise comparisons (Fig 5C, unpaired Student's t-test)
	WT, no auxin	WT, +auxin	cec-4, no auxin	cec-4, +auxin	dpy-27::AID, no auxin	dpy-27::AID, +auxin	TIR1; dpy-27::AID, no auxin	TIR1; dpy-27::AID, +auxin	TIR1; dpy-27::AID; cec-4, no auxin	TIR1; dpy-27::AID, cec-4, +auxin
vs WT, no auxin		0.241929	0.0112255	0.00247458	0.639763	0.753363	0.504327	1.26643e-06	0.0226064	6.07568e-06
vs WT, +auxin			0.116626	0.030364	0.390079	0.0572936	0.480674	1.98173e-05	0.180672	7.68772e-05
vs cec-4, no auxin				0.490036	0.0142203	0.000567737	0.0173187	0.0024422	0.904148	0.00376911
vs cec-4, +auxin					0.00276676	0.000109775	0.00329658	0.0192044	0.447191	0.0205729
vs dpy-27::AID, no auxin						0.278621	0.82489	5.64439e-07	0.0324287	6.51488e-06
vs dpy-27::AID, +auxin							0.144524	2.16027e-08	0.00254147	8.37394e-07
vs TIR1; dpy-27::AID, no auxin								5.92653e-07	0.0401317	8.14299e-06
vs TIR1; dpy-27::AID, +auxin									0.00319997	0.776184
vs TIR1; dpy-27::AID, cec-4, no auxin										0.00422874
p values for peripheral zone pairwise comparisons (Fig S7B, unpaired Student's t-tests)
	WT, no auxin	WT, +auxin	cec-4, no auxin	cec-4, +auxin	dpy-27::AID, no auxin	dpy-27::AID, +auxin	TIR1; dpy-27::AID, no auxin	TIR1; dpy-27::AID, +auxin	TIR1; dpy-27::AID; cec-4, no auxin	TIR1; dpy-27::AID, cec-4, +auxin
vs WT, no auxin		0.633018	0.232324	0.0536477	0.509655	0.345006	0.0134533	2.00259e-05	0.0809435	0.000143278
vs WT, +auxin			0.466642	0.148744	0.816273	0.69739	0.0474322	0.000127635	0.199302	0.000626506
vs cec-4, no auxin				0.5018	0.670692	0.641025	0.232006	0.00163056	0.580697	0.00507686
vs cec-4, +auxin					0.296115	0.188081	0.581887	0.00522068	0.929412	0.0163487
vs dpy-27::AID, no auxin						0.940575	0.131086	0.00142314	0.354879	0.00338771
vs dpy-27::AID, +auxin							0.0466161	1.57105e-05	0.263601	0.000380224
vs TIR1; dpy-27::AID, no auxin								0.0154217	0.546257	0.0412986
vs TIR1; dpy-27::AID, +auxin									0.00756097	0.963922
vs TIR1; dpy-27::AID, cec-4, no auxin										0.0186153
