# Supplementary material for: Condensin IDC, DPY-21, and CEC-4 maintain X chromosome repression in C. elegans
Source: PLoS Genet. 2025 Apr 9;21(4):e1011247. doi: 10.1371/journal.pgen.1011247 (PMC12013946; doi:10.1371/journal.pgen.1011247)
Supplement: S10 File — Analysis of X chromosome decond(XLSX)ensation in cec-4 and dpy-21 mutants. Quantification of a total of 20 nuclei collected over the course of 3 to 4 independent experiments are shown. Statistical significance was evaluated using Student t-tests. Statistically significant differences (p<0.05) are highlighted yellow. (XLSX) [file pgen.1011247.s027.xlsx]

## Sheet: Sheet7
Genotype	number of experiments	number of nuclei	Avg of X/nucleus volume	ST DEV	SEM
N2	4	20	11.37	3.35	0.75
cec-4	4	20	17.41	3.27	0.73
dpy-21	5	20	20.42	4	0.89
cec-4, dpy-21	3	20	23.56	3.07	0.69
Student's T-Test	P Val.
N2 vs cec-4	<0.0001
N2 vs dpy-21	<0.0001
N2 vs cec-4; dpy-21	<0.0001
cec-4 vs dpy-21	0.0131
cec-4 vs cec-4 dpy-21	<0.0001
dpy-21 vs cec-4 dpy-21	0.0084
